# Supplementary material for: Exploring the genotypic and phenotypic differences distinguishing Lactobacillus jensenii and Lactobacillus mulieris
Source: mSphere. 2023 Jun 27;8(4):e00562-22. doi: 10.1128/msphere.00562-22 (PMC10449518; doi:10.1128/msphere.00562-22)
Supplement: Table S1 — Genome information for L. jensenii and L. mulieris strains examined. [file msphere.00562-22-s0003.xlsx]

## Sheet: Table S1
Table S1. Genome information for L. jensenii and L. mulieris strains examined. Symptom status reported was retrieved from metadata/publication/culture collection information available. Genomes generated as part of this study are highlighted in blue.
Assembly Accession	Strain Name	Species (by ANI)	Isolation Source	Symptom Status	Genome Length (bp)	# Contigs	N50 (bp)	% GC	References re: Genome Sequencing
GCF_000175035	269-3	LJ	vagina	data unavailable	1688275	57	55791	34.44	unpublished
GCF_018094625	ATCC 25258	LJ	vagina	data unavailable	1616878	44	63236	34.33	unpublished
GCF_001436455	DSM 20557	LJ	vagina	data unavailable	1610627	99	58592	34.32	Sun et al. 2015 (PMID: 26415554)
GCF_001012665	IM18-1	LJ	unknown	data unavailable	1705628	107	36335	34.36	unpublished
GCF_001012685	IM18-3	LJ	unknown	data unavailable	1687818	103	36287	34.38	unpublished
GCF_011714625	M166	LJ	feces	data unavailable	1669518	45	69019	34.14	McCauley et al. 2022 (PMID: 35932762)
GCF_011714655	M167	LJ	feces	data unavailable	1634111	42	65981	34.18	McCauley et al. 2022 (PMID: 35932762)
GCF_000162335	SJ-7A-US	LJ	vagina	healthy	1722751	17	231863	33.32	unpublished
GCF_001936235	SNUV360	LJ	vagina	healthy	1672949	1	1672949	34.44	Lee et al. 2017 (PMID: 28280032)
GCF_019459545	UBLJe-01	LJ	vagina	healthy	1624518	40	94312	34.34	unpublished
GCF_002863405	UMB0007	LJ	urine (catheter)	no LUTS	1502398	60	49743	34.27	Thomas-White et al. 2018 (PMID: 29674608)
GCF_007786085	UMB0034	LJ	urine (catheter)	no LUTS	1608111	56	52188	34.23	Putonti et al. 2019 (PMID: 31467111)
GCF_007785915	UMB0037	LJ	urine (catheter)	no LUTS	1677685	62	58772	34.23	Putonti et al. 2019 (PMID: 31467111)
GCF_007786035	UMB0055	LJ	urine (catheter)	no LUTS	1616563	70	51485	34.29	Putonti et al. 2019 (PMID: 31467111)
GCF_002848045	UMB0077	LJ	urine (catheter)	OAB	1756562	71	55377	34.21	Thomas-White et al. 2018 (PMID: 29674608)
GCF_026184025	UMB10187	LJ	urine (catheter)	no LUTS	1682907	51	69468	34.18	This study
GCF_026184135	UMB1020	LJ	urine (catheter)	UTI	1715394	49	76680	34.33	This study
GCF_026183995	UMB10320	LJ	urine (catheter)	no LUTS	1704614	62	54403	34.15	This study
GCF_007786155	UMB1165	LJ	urine (catheter)	UTI	1690640	52	53869	34.25	Putonti et al. 2019 (PMID: 31467111)
GCF_007786145	UMB1303	LJ	urine (catheter)	UTI	1255994	80	21419	34.99	Putonti et al. 2019 (PMID: 31467111)
GCF_007786135	UMB1307	LJ	urine (catheter)	UTI	1610679	79	31156	34.63	Putonti et al. 2019 (PMID: 31467111)
GCF_008727085	UMB246	LJ	urine (catheter)	OAB	1812968	95	40482	34.42	unpublished
GCF_008726585	UMB3442	LJ	urine (catheter)	OAB	1720813	78	46792	34.21	unpublished
GCF_008726555	UMB4685	LJ	urine (catheter)	OAB	1739621	59	66667	34.2	unpublished
GCF_008727025	UMB572	LJ	urine (catheter)	UUI	1632283	89	41547	34.33	unpublished
GCF_021495105	UMB6690	LJ	urine (catheter)	rUTI	1756424	112	56825	34.46	Ene & Putonti 2022 (PMID: 35389247)
GCF_021494985	UMB6889	LJ	urine (catheter)	no LUTS	1671886	115	56078	34.19	Ene & Putonti 2022 (PMID: 35389247)
GCF_007785825	UMB732	LJ	urine (catheter)	no LUTS	1444087	254	8084	34.69	Putonti et al. 2019 (PMID: 31467111)
GCF_012030285	UMB7766	LJ	urine (catheter)	rUTI	1710714	41	68917	34.32	Miller-Ensminger et al. 2020 (PMID: 32409549)
GCF_021495305	UMB7846	LJ	urine (catheter)	OAB	1812672	75	71306	34.3	Ene & Putonti 2022 (PMID: 35389247)
GCF_012029675	UMB847	LJ	urine (catheter)	no LUTS (pregnant)	1644700	44	57991	34.33	West-Pelak et al. 2020 (PMID: 32409551)
GCF_007785935	UMB8489	LJ	urine (catheter)	OAB	1657936	90	31778	34.14	Putonti et al. 2019 (PMID: 31467111)
GCF_008726325	UMB8651	LJ	urine (catheter)	OAB	1764943	67	57111	34.04	unpublished
GCF_021495005	UMB9	LJ	urine (catheter)	no LUTS	1495971	92	49572	34.27	Ene & Putonti 2022 (PMID: 35389247)
GCF_026184075	UMB9248	LJ	urine (void)	rUTI	1738417	67	68017	34.26	This study
GCF_011029225	VA04-2AN	LJ	vagina	data unavailable	1681537	80	56675	34.35	Sirichoat et al. 2020 (PMID: 32276519)
GCF_000162435	115-3-CHN	LM	vagina	data unavailable	1648660	18	309449	33.37	unpublished
GCF_000161895	27-2-CHN	LM	vagina	data unavailable	1639455	4	885668	34.01	unpublished
GCF_007095465	c10Ua161M	LM	urine (unknown)	healthy	1661396	44	119604	34.23	Rocha et al. 2020 (PMID: 31951193)
GCF_009730255	FDAARGOS_749	LM	unknown	data unavailable	1609019	1	1609019	34.47	Sichtig et al. 2019 (PMID: 31346170)
GCF_001012735	IM1	LM	unknown	data unavailable	1541635	112	32333	34.05	unpublished
GCF_001012655	IM11	LM	unknown	data unavailable	1614827	91	57393	34.02	unpublished
GCF_001012745	IM3	LM	unknown	data unavailable	1624754	74	66084	33.98	unpublished
GCF_001012675	IM59	LM	unknown	data unavailable	1667743	65	53544	34.18	unpublished
GCF_000159335	JV-V16	LM	vagina	data unavailable	1604632	1	1604632	34.31	unpublished
GCF_902385715	MGYG-HGUT-02313	LM	feces	data unavailable	1675234	69	55969	34.23	Almeida et al. 2021 (PMID: 32690973)
GCF_001742045	TL2937	LM	feces	healthy	1675234	69	55969	34.23	Villena et al. 2017 (PMID: 28254966)
GCF_021495025	UMB1186	LM	urine (catheter)	UTI	1715674	142	43865	34.17	Ene & Putonti 2022 (PMID: 35389247)
GCF_007786095	UMB1355	LM	urine (catheter)	UTI	1730238	52	78618	34.04	Putonti et al. 2019 (PMID: 31467111)
GCF_026184175	UMB21	LM	urine (catheter)	no LUTS	1621983	30	119576	34.23	This study
GCF_026184115	UMB47	LM	urine (catheter)	no LUTS	1742939	29	149010	34.25	This study
GCF_008728065	UMB4707	LM	urine (catheter)	OAB	1632711	50	76175	34.17	unpublished
GCF_008728115	UMB639	LM	urine (catheter)	OAB	1650116	107	30282	34.17	unpublished
GCF_012102935	UMB7784	LM	urine (void)	rUTI	1695489	42	67456	34.2	Tsibere et al. 2020 (PMID: 32439675)
GCF_021495045	UMB7800	LM	urine (void)	rUTI	1805153	420	73859	34.08	Ene & Putonti 2022 (PMID: 35389247)
GCF_026184155	UMB7LM	LM	urine (catheter)	no LUTS	1770251	105	32847	34.04	This study
GCF_026184095	UMB8026	LM	urine (void)	rUTI	1630661	51	71895	34.21	This study
GCF_021495055	UMB8354	LM	urine (catheter)	OAB	1612816	99	49065	33.96	Ene & Putonti 2022 (PMID: 35389247)
GCF_008726405	UMB8440	LM	urine (catheter)	OAB	1657751	38	82421	34.24	unpublished
GCF_012102955	UMB9245	LM	urine (catheter)	rUTI	1723383	52	66175	34.18	Ramotowski et al. 2020 (PMID: 32409555)
GCF_026184055	UMB9984	LM	urine (catheter)	UTI	1648663	55	55788	34.01	This study
