# Supplementary material for: Exploring the genotypic and phenotypic differences distinguishing Lactobacillus jensenii and Lactobacillus mulieris
Source: mSphere. 2023 Jun 27;8(4):e00562-22. doi: 10.1128/msphere.00562-22 (PMC10449518; doi:10.1128/msphere.00562-22)
Supplement: Table S2 — Pairwise ANI values for L. jensenii L. mulieris genomes examined. [file msphere.00562-22-s0004.xlsx]

## Sheet: Table S2
Table S2. Pairwise ANI values for L. jensenii and L. mulieris genomes examined.
	Species	LJ	LJ	LJ	LJ	LJ	LJ	LJ	LJ	LJ	LJ	LJ	LJ	LJ	LJ	LJ	LJ	LJ	LJ	LJ	LJ	LJ	LJ	LJ	LJ	LJ	LJ	LJ	LJ	LJ	LJ	LJ	LJ	LJ	LJ	LJ	LJ	LM	LM	LM	LM	LM	LM	LM	LM	LM	LM	LM	LM
Species	Strain	UMB10320	UMB7846	IM18-3	UMB1165	DSM 20557	SJ-7A-US	M166	UMB10187	UMB8651	UMB847	UMB0077	UMB0037	UMB572	UMB9248	VA04-2AN	UMB246	IM18-1	ATCC 25258	UMB1020	UMB1303	M167	UMB9	UMB6690	UMB8489	UMB3442	UMB0034	UMB4685	UMB0055	SNUV360	269-3	UMB7766	UMB6889	UMB0007	UMB1307	UMB732	UBLJe-01	JV-V16	UMB8354	IM11	UMB7784	UMB1355	115-3-CHN	FDAARGOS_749	UMB21	UMB4707	UMB8026	MGYG-HGUT-02313	c10Ua161M
LJ	UMB10320	1	0.99868	0.997416	0.997404	0.999404	0.998717	0.998522	0.997776	0.998062	0.999009	0.997618	0.997333	0.999011	0.998259	0.998837	0.998194	0.997363	0.999165	0.999065	0.997195	0.998517	0.999482	0.996925	0.998282	0.997754	0.99741	0.998523	0.996276	0.99755	0.997286	0.998913	0.996901	0.999481	0.997744	0.997381	0.999139	0.88875	0.894395	0.890101	0.888234	0.896619	0.890778	0.888755	0.890637	0.892174	0.888036	0.890544	0.88903
LJ	UMB7846	0.99868	1	0.996928	0.998035	0.999289	0.998332	0.998396	0.998985	0.99856	0.999732	0.998232	0.997624	0.999214	0.99814	0.999401	0.998112	0.996913	0.999116	0.999154	0.998235	0.998386	0.999284	0.998791	0.998253	0.998055	0.997737	0.999149	0.99711	0.998997	0.999497	0.999203	0.997984	0.999212	0.998576	0.999108	0.999045	0.88727	0.892694	0.890369	0.88885	0.893551	0.88865	0.88717	0.88708	0.888203	0.887299	0.890317	0.887224
LJ	IM18-3	0.997416	0.996928	1	0.997807	0.99939	0.99783	0.997545	0.997401	0.999071	0.999148	0.998271	0.997697	0.99902	0.997252	0.99892	0.99649	0.999804	0.999217	0.998973	0.997788	0.997474	0.999365	0.996635	0.99745	0.998447	0.997807	0.998207	0.995493	0.997729	0.996951	0.998986	0.997804	0.999328	0.998263	0.996802	0.99913	0.888601	0.893604	0.890417	0.887863	0.892755	0.888845	0.888628	0.888569	0.891071	0.887912	0.89272	0.888711
LJ	UMB1165	0.997404	0.998035	0.997807	1	0.99955	0.997134	0.998497	0.997848	0.998618	0.999262	0.997852	0.997671	0.999109	0.997504	0.999086	0.997934	0.997836	0.99936	0.999238	0.997263	0.998469	0.999531	0.996034	0.998001	0.998426	0.997988	0.998143	0.995737	0.997944	0.997149	0.999149	0.99773	0.999466	0.997801	0.997011	0.999274	0.889178	0.895154	0.891061	0.888523	0.895157	0.890902	0.888872	0.890874	0.893431	0.888264	0.891526	0.889451
LJ	DSM 20557	0.999404	0.999289	0.99939	0.99955	1	0.99955	0.999203	0.999367	0.999236	0.99928	0.999555	0.999444	0.999333	0.999045	0.999267	0.999232	0.999445	0.999882	0.999253	0.999227	0.999215	0.999526	0.999151	0.999251	0.999288	0.999519	0.99923	0.999459	0.999275	0.999287	0.999289	0.999468	0.999528	0.999319	0.999391	0.999929	0.887376	0.889385	0.888767	0.888445	0.888439	0.8889	0.887198	0.887225	0.888555	0.88734	0.888506	0.887223
LJ	SJ-7A-US	0.998717	0.998332	0.99783	0.997134	0.99955	1	0.997931	0.998029	0.998256	0.999232	0.997906	0.99722	0.999041	0.997816	0.999121	0.998295	0.997766	0.999513	0.999202	0.997388	0.997916	0.999621	0.997093	0.998056	0.997848	0.997717	0.998392	0.996104	0.998085	0.997407	0.998986	0.997029	0.999598	0.997885	0.997369	0.999411	0.88878	0.894853	0.890291	0.888446	0.895982	0.890863	0.888802	0.890746	0.892461	0.888217	0.890588	0.889176
LJ	M166	0.998522	0.998396	0.997545	0.998497	0.999203	0.997931	1	0.999815	0.998128	0.998981	0.998188	0.997642	0.998798	0.999063	0.99889	0.998816	0.997572	0.999168	0.99887	0.998162	0.999993	0.999151	0.998015	0.999268	0.997686	0.997642	0.998642	0.997008	0.998963	0.999261	0.998949	0.997904	0.999113	0.998531	0.999063	0.99912	0.888529	0.893022	0.890955	0.889641	0.893828	0.889013	0.888236	0.888412	0.888769	0.887833	0.890303	0.888674
LJ	UMB10187	0.997776	0.998985	0.997401	0.997848	0.999367	0.998029	0.999815	1	0.998253	0.99901	0.99676	0.996107	0.999012	0.999221	0.998972	0.998324	0.99744	0.999369	0.999014	0.997646	0.999804	0.999168	0.996957	0.999794	0.997765	0.997086	0.998907	0.995397	0.997753	0.997206	0.998989	0.996908	0.999103	0.998164	0.997038	0.999338	0.888275	0.892688	0.890628	0.889021	0.894616	0.888809	0.888106	0.888155	0.890463	0.887781	0.890112	0.888371
LJ	UMB8651	0.998062	0.99856	0.999071	0.998618	0.999236	0.998256	0.998128	0.998253	1	0.99945	0.998946	0.998487	0.999211	0.99796	0.999379	0.998588	0.999101	0.999047	0.999359	0.998683	0.99814	0.99918	0.999254	0.998176	0.998316	0.998236	0.998546	0.997061	0.999144	0.999383	0.999315	0.998553	0.999131	0.998947	0.999035	0.998957	0.887735	0.893433	0.890924	0.888645	0.892234	0.88868	0.887424	0.887268	0.888341	0.887285	0.890735	0.887431
LJ	UMB847	0.999009	0.999732	0.999148	0.999262	0.99928	0.999232	0.998981	0.99901	0.99945	1	0.999207	0.99922	0.999117	0.998797	0.999439	0.999333	0.999183	0.999223	0.999521	0.999027	0.998972	0.999253	0.999403	0.99901	0.99935	0.999215	0.999486	0.999379	0.999397	0.99942	0.999319	0.999332	0.999164	0.999137	0.999252	0.999158	0.887271	0.889274	0.888785	0.889153	0.888625	0.88893	0.88728	0.887363	0.888578	0.887381	0.888549	0.887486
LJ	UMB0077	0.997618	0.998232	0.998271	0.997852	0.999555	0.997906	0.998188	0.99676	0.998946	0.999207	1	0.997479	0.999194	0.997888	0.999102	0.997324	0.998187	0.999307	0.999078	0.997549	0.998138	0.999628	0.997409	0.998037	0.998523	0.997942	0.997798	0.995949	0.997716	0.998267	0.998931	0.997727	0.999561	0.998002	0.998654	0.999266	0.888982	0.895571	0.891414	0.888346	0.895224	0.890767	0.888938	0.890459	0.892194	0.888023	0.891265	0.889031
LJ	UMB0037	0.997333	0.997624	0.997697	0.997671	0.999444	0.99722	0.997642	0.996107	0.998487	0.99922	0.997479	1	0.999236	0.996985	0.999195	0.996839	0.997721	0.99931	0.999074	0.997692	0.997624	0.999536	0.997624	0.997433	0.9986	0.998286	0.997366	0.997528	0.998132	0.997725	0.99919	0.998248	0.999287	0.998196	0.997598	0.999337	0.888708	0.89555	0.890798	0.88865	0.895479	0.890831	0.88869	0.890672	0.892893	0.888258	0.891345	0.889223
LJ	UMB572	0.999011	0.999214	0.99902	0.999109	0.999333	0.999041	0.998798	0.999012	0.999211	0.999117	0.999194	0.999236	1	0.998629	0.999208	0.999203	0.999043	0.999109	0.999306	0.999041	0.998917	0.999207	0.999177	0.998909	0.99899	0.999151	0.999092	0.999328	0.999261	0.99945	0.999196	0.999199	0.999145	0.999288	0.999126	0.999056	0.887295	0.889283	0.888724	0.888323	0.888672	0.888848	0.887314	0.887258	0.888652	0.887639	0.888608	0.887325
LJ	UMB9248	0.998259	0.99814	0.997252	0.997504	0.999045	0.997816	0.999063	0.999221	0.99796	0.998797	0.997888	0.996985	0.998629	1	0.998626	0.998177	0.99726	0.999017	0.998697	0.997643	0.998993	0.998886	0.998206	0.999457	0.997447	0.997035	0.998419	0.996459	0.998681	0.998732	0.99855	0.997287	0.998855	0.998168	0.998422	0.998984	0.887945	0.892486	0.890332	0.889037	0.893312	0.888501	0.887805	0.887816	0.888372	0.888298	0.889882	0.888104
LJ	VA04-2AN	0.998837	0.999401	0.99892	0.999086	0.999267	0.999121	0.99889	0.998972	0.999379	0.999439	0.999102	0.999195	0.999208	0.998626	1	0.999317	0.999046	0.998985	0.999322	0.998687	0.998872	0.999126	0.999319	0.998741	0.999126	0.998994	0.999133	0.999229	0.999259	0.9994	0.999252	0.999187	0.999082	0.998858	0.999029	0.998946	0.887168	0.889359	0.888698	0.888825	0.888776	0.888832	0.887121	0.887155	0.888729	0.88753	0.888397	0.887159
LJ	UMB246	0.998194	0.998112	0.99649	0.997934	0.999232	0.998295	0.998816	0.998324	0.998588	0.999333	0.997324	0.996839	0.999203	0.998177	0.999317	1	0.996479	0.999135	0.999189	0.998089	0.998839	0.999312	0.997015	0.99868	0.997944	0.997244	0.999345	0.995531	0.9979	0.99737	0.999626	0.996991	0.999269	0.998475	0.996561	0.999038	0.887221	0.89269	0.889689	0.8884	0.893916	0.888749	0.887141	0.887033	0.890612	0.887469	0.890216	0.887264
LJ	IM18-1	0.997363	0.996913	0.999804	0.997836	0.999445	0.997766	0.997572	0.99744	0.999101	0.999183	0.998187	0.997721	0.999043	0.99726	0.999046	0.996479	1	0.999319	0.999081	0.997744	0.99755	0.999514	0.996724	0.997588	0.998492	0.997932	0.998194	0.995593	0.997847	0.997037	0.999032	0.997847	0.999476	0.998212	0.996897	0.999274	0.888606	0.894113	0.890935	0.888206	0.893171	0.889273	0.888479	0.888865	0.891644	0.888086	0.893067	0.889176
LJ	ATCC 25258	0.999165	0.999116	0.999217	0.99936	0.999882	0.999513	0.999168	0.999369	0.999047	0.999223	0.999307	0.99931	0.999109	0.999017	0.998985	0.999135	0.999319	1	0.999107	0.999095	0.999087	0.999367	0.999121	0.999285	0.99911	0.999388	0.999144	0.999401	0.999077	0.99919	0.99905	0.999457	0.999357	0.999319	0.999315	0.999962	0.887223	0.889292	0.888561	0.888345	0.888355	0.888823	0.887014	0.886959	0.888485	0.887273	0.88832	0.887036
LJ	UMB1020	0.999065	0.999154	0.998973	0.999238	0.999253	0.999202	0.99887	0.999014	0.999359	0.999521	0.999078	0.999074	0.999306	0.998697	0.999322	0.999189	0.999081	0.999107	1	0.998611	0.998918	0.999127	0.999074	0.998699	0.99907	0.999112	0.998976	0.999406	0.999119	0.999414	0.999446	0.999273	0.999092	0.998832	0.999147	0.999031	0.886847	0.890985	0.888452	0.888466	0.89012	0.890293	0.886751	0.888514	0.890165	0.887232	0.888243	0.886883
LJ	UMB1303	0.997195	0.998235	0.997788	0.997263	0.999227	0.997388	0.998162	0.997646	0.998683	0.999027	0.997549	0.997692	0.999041	0.997643	0.998687	0.998089	0.997744	0.999095	0.998611	1	0.998	0.999131	0.995584	0.998443	0.998706	0.997922	0.998702	0.996609	0.997364	0.996551	0.998935	0.997579	0.99908	0.999864	0.996174	0.999064	0.888878	0.891276	0.890265	0.88897	0.890989	0.890556	0.888788	0.888921	0.892542	0.888874	0.890166	0.888669
LJ	M167	0.998517	0.998386	0.997474	0.998469	0.999215	0.997916	0.999993	0.999804	0.99814	0.998972	0.998138	0.997624	0.998917	0.998993	0.998872	0.998839	0.99755	0.999087	0.998918	0.998	1	0.999124	0.99814	0.999259	0.997619	0.99755	0.998639	0.997006	0.998975	0.999275	0.998972	0.997895	0.999073	0.998521	0.998991	0.999073	0.888825	0.89292	0.891138	0.890018	0.894325	0.889365	0.888578	0.888793	0.889228	0.888176	0.890619	0.889023
LJ	UMB9	0.999482	0.999284	0.999365	0.999531	0.999526	0.999621	0.999151	0.999168	0.99918	0.999253	0.999628	0.999536	0.999207	0.998886	0.999126	0.999312	0.999514	0.999367	0.999127	0.999131	0.999124	1	0.999261	0.99905	0.999275	0.999573	0.99923	0.999653	0.999237	0.999455	0.999164	0.999658	0.999991	0.99931	0.999572	0.999376	0.888828	0.889671	0.88923	0.888436	0.889004	0.889202	0.888716	0.888936	0.888873	0.888233	0.888808	0.889235
LJ	UMB6690	0.996925	0.998791	0.996635	0.996034	0.999151	0.997093	0.998015	0.996957	0.999254	0.999403	0.997409	0.997624	0.999177	0.998206	0.999319	0.997015	0.996724	0.999121	0.999074	0.995584	0.99814	0.999261	1	0.998521	0.999162	0.99692	0.999241	0.99785	0.997326	0.998306	0.999064	0.997182	0.999184	0.9966	0.997638	0.998998	0.887479	0.889545	0.888753	0.888603	0.890002	0.888799	0.887128	0.887172	0.888514	0.887373	0.88834	0.887203
LJ	UMB8489	0.998282	0.998253	0.99745	0.998001	0.999251	0.998056	0.999268	0.999794	0.998176	0.99901	0.998037	0.997433	0.998909	0.999457	0.998741	0.99868	0.997588	0.999285	0.998699	0.998443	0.999259	0.99905	0.998521	1	0.997799	0.997546	0.998723	0.996921	0.99905	0.999266	0.998725	0.997765	0.998964	0.998779	0.998871	0.999241	0.888777	0.893022	0.890933	0.889507	0.893991	0.889091	0.888533	0.888512	0.889012	0.888193	0.890637	0.888618
LJ	UMB3442	0.997754	0.998055	0.998447	0.998426	0.999288	0.997848	0.997686	0.997765	0.998316	0.99935	0.998523	0.9986	0.99899	0.997447	0.999126	0.997944	0.998492	0.99911	0.99907	0.998706	0.997619	0.999275	0.999162	0.997799	1	0.998544	0.997952	0.997324	0.999073	0.999496	0.999154	0.998458	0.999318	0.99884	0.999086	0.999053	0.887746	0.893535	0.890347	0.889186	0.891725	0.889017	0.887425	0.887562	0.888858	0.887689	0.890932	0.887674
LJ	UMB0034	0.99741	0.997737	0.997807	0.997988	0.999519	0.997717	0.997642	0.997086	0.998236	0.999215	0.997942	0.998286	0.999151	0.997035	0.998994	0.997244	0.997932	0.999388	0.999112	0.997922	0.99755	0.999573	0.99692	0.997546	0.998544	1	0.997645	0.996306	0.997886	0.997268	0.999147	0.997988	0.999503	0.998263	0.997386	0.999365	0.889031	0.893578	0.890969	0.888735	0.892566	0.889377	0.889005	0.889161	0.891283	0.888373	0.891392	0.889513
LJ	UMB4685	0.998523	0.999149	0.998207	0.998143	0.99923	0.998392	0.998642	0.998907	0.998546	0.999486	0.997798	0.997366	0.999092	0.998419	0.999133	0.999345	0.998194	0.999144	0.998976	0.998702	0.998639	0.99923	0.999241	0.998723	0.997952	0.997645	1	0.997128	0.999141	0.999359	0.99883	0.997814	0.999262	0.999032	0.999157	0.999091	0.887275	0.894457	0.889935	0.888788	0.895952	0.890714	0.887284	0.888978	0.890577	0.887497	0.890156	0.887285
LJ	UMB0055	0.996276	0.99711	0.995493	0.995737	0.999459	0.996104	0.997008	0.995397	0.997061	0.999379	0.995949	0.997528	0.999328	0.996459	0.999229	0.995531	0.995593	0.999401	0.999406	0.996609	0.997006	0.999653	0.99785	0.996921	0.997324	0.996306	0.997128	1	0.99833	0.997696	0.999337	0.996496	0.999581	0.997422	0.997817	0.999358	0.889069	0.892173	0.889847	0.888819	0.893881	0.890215	0.888966	0.889906	0.890717	0.888516	0.89018	0.889457
LJ	SNUV360	0.99755	0.998997	0.997729	0.997944	0.999275	0.998085	0.998963	0.997753	0.999144	0.999397	0.997716	0.998132	0.999261	0.998681	0.999259	0.9979	0.997847	0.999077	0.999119	0.997364	0.998975	0.999237	0.997326	0.99905	0.999073	0.997886	0.999141	0.99833	1	0.997387	0.999033	0.997971	0.999212	0.997933	0.996974	0.998975	0.889271	0.889475	0.888733	0.889412	0.889701	0.888925	0.889943	0.888359	0.889619	0.887597	0.890134	0.888459
LJ	269-3	0.997286	0.999497	0.996951	0.997149	0.999287	0.997407	0.999261	0.997206	0.999383	0.99942	0.998267	0.997725	0.99945	0.998732	0.9994	0.99737	0.997037	0.99919	0.999414	0.996551	0.999275	0.999455	0.998306	0.999266	0.999496	0.997268	0.999359	0.997696	0.997387	1	0.999409	0.997215	0.999388	0.997255	0.997876	0.999148	0.887144	0.889307	0.888738	0.888725	0.889222	0.888937	0.887178	0.88716	0.888485	0.887435	0.888425	0.887159
LJ	UMB7766	0.998913	0.999203	0.998986	0.999149	0.999289	0.998986	0.998949	0.998989	0.999315	0.999319	0.998931	0.99919	0.999196	0.99855	0.999252	0.999626	0.999032	0.99905	0.999446	0.998935	0.998972	0.999164	0.999064	0.998725	0.999154	0.999147	0.99883	0.999337	0.999033	0.999409	1	0.999223	0.999109	0.998888	0.999093	0.998966	0.887111	0.890906	0.888384	0.887908	0.890266	0.890285	0.887043	0.88865	0.890183	0.887298	0.888532	0.887121
LJ	UMB6889	0.996901	0.997984	0.997804	0.99773	0.999468	0.997029	0.997904	0.996908	0.998553	0.999332	0.997727	0.998248	0.999199	0.997287	0.999187	0.996991	0.997847	0.999457	0.999273	0.997579	0.997895	0.999658	0.997182	0.997765	0.998458	0.997988	0.997814	0.996496	0.997971	0.997215	0.999223	1	0.999597	0.998019	0.997437	0.999397	0.888792	0.895943	0.891601	0.888471	0.895062	0.89085	0.888775	0.890642	0.892101	0.888264	0.89126	0.889205
LJ	UMB0007	0.999481	0.999212	0.999328	0.999466	0.999528	0.999598	0.999113	0.999103	0.999131	0.999164	0.999561	0.999287	0.999145	0.998855	0.999082	0.999269	0.999476	0.999357	0.999092	0.99908	0.999073	0.999991	0.999184	0.998964	0.999318	0.999503	0.999262	0.999581	0.999212	0.999388	0.999109	0.999597	1	0.999264	0.999557	0.999311	0.889025	0.889543	0.889126	0.88842	0.889075	0.889125	0.889026	0.888925	0.888867	0.888181	0.888908	0.889173
LJ	UMB1307	0.997744	0.998576	0.998263	0.997801	0.999319	0.997885	0.998531	0.998164	0.998947	0.999137	0.998002	0.998196	0.999288	0.998168	0.998858	0.998475	0.998212	0.999319	0.998832	0.999864	0.998521	0.99931	0.9966	0.998779	0.99884	0.998263	0.999032	0.997422	0.997933	0.997255	0.998888	0.998019	0.999264	1	0.996908	0.999231	0.88782	0.889482	0.888926	0.888159	0.889559	0.889105	0.887756	0.887823	0.8907	0.88803	0.888778	0.887899
LJ	UMB732	0.997381	0.999108	0.996802	0.997011	0.999391	0.997369	0.999063	0.997038	0.999035	0.999252	0.998654	0.997598	0.999126	0.998422	0.999029	0.996561	0.996897	0.999315	0.999147	0.996174	0.998991	0.999572	0.997638	0.998871	0.999086	0.997386	0.999157	0.997817	0.996974	0.997876	0.999093	0.997437	0.999557	0.996908	1	0.999259	0.890302	0.890594	0.890397	0.89017	0.891247	0.890523	0.890233	0.890203	0.890162	0.889883	0.890213	0.890567
LJ	UBLJe-01	0.999139	0.999045	0.99913	0.999274	0.999929	0.999411	0.99912	0.999338	0.998957	0.999158	0.999266	0.999337	0.999056	0.998984	0.998946	0.999038	0.999274	0.999962	0.999031	0.999064	0.999073	0.999376	0.998998	0.999241	0.999053	0.999365	0.999091	0.999358	0.998975	0.999148	0.998966	0.999397	0.999311	0.999231	0.999259	1	0.887212	0.889589	0.888681	0.888487	0.888565	0.888945	0.887093	0.887094	0.888683	0.887428	0.888522	0.887181
LM	JV-V16	0.88875	0.88727	0.888601	0.889178	0.887376	0.88878	0.888529	0.888275	0.887735	0.887271	0.888982	0.888708	0.887295	0.887945	0.887168	0.887221	0.888606	0.887223	0.886847	0.888878	0.888825	0.888828	0.887479	0.888777	0.887746	0.889031	0.887275	0.889069	0.889271	0.887144	0.887111	0.888792	0.889025	0.88782	0.890302	0.887212	1	0.997924	0.997271	0.971979	0.997154	0.997422	0.999931	0.999576	0.997533	0.973531	0.996895	0.999439
LM	UMB8354	0.894395	0.892694	0.893604	0.895154	0.889385	0.894853	0.893022	0.892688	0.893433	0.889274	0.895571	0.89555	0.889283	0.892486	0.889359	0.89269	0.894113	0.889292	0.890985	0.891276	0.89292	0.889671	0.889545	0.893022	0.893535	0.893578	0.894457	0.892173	0.889475	0.889307	0.890906	0.895943	0.889543	0.889482	0.890594	0.889589	0.997924	1	0.999217	0.974227	0.99826	0.999166	0.997948	0.997662	0.998615	0.975854	0.999006	0.997759
LM	IM11	0.890101	0.890369	0.890417	0.891061	0.888767	0.890291	0.890955	0.890628	0.890924	0.888785	0.891414	0.890798	0.888724	0.890332	0.888698	0.889689	0.890935	0.888561	0.888452	0.890265	0.891138	0.88923	0.888753	0.890933	0.890347	0.890969	0.889935	0.889847	0.888733	0.888738	0.888384	0.891601	0.889126	0.888926	0.890397	0.888681	0.997271	0.999217	1	0.973945	0.999076	0.999623	0.997271	0.997035	0.99886	0.975287	0.999441	0.997123
LM	UMB7784	0.888234	0.88885	0.887863	0.888523	0.888445	0.888446	0.889641	0.889021	0.888645	0.889153	0.888346	0.88865	0.888323	0.889037	0.888825	0.8884	0.888206	0.888345	0.888466	0.88897	0.890018	0.888436	0.888603	0.889507	0.889186	0.888735	0.888788	0.888819	0.889412	0.888725	0.887908	0.888471	0.88842	0.888159	0.89017	0.888487	0.971979	0.974227	0.973945	1	0.974049	0.974026	0.971927	0.971795	0.973094	0.997787	0.974006	0.971745
LM	UMB1355	0.896619	0.893551	0.892755	0.895157	0.888439	0.895982	0.893828	0.894616	0.892234	0.888625	0.895224	0.895479	0.888672	0.893312	0.888776	0.893916	0.893171	0.888355	0.89012	0.890989	0.894325	0.889004	0.890002	0.893991	0.891725	0.892566	0.895952	0.893881	0.889701	0.889222	0.890266	0.895062	0.889075	0.889559	0.891247	0.888565	0.997154	0.99826	0.999076	0.974049	1	0.99945	0.997174	0.997089	0.996941	0.975491	0.998914	0.997099
LM	115-3-CHN	0.890778	0.88865	0.888845	0.890902	0.8889	0.890863	0.889013	0.888809	0.88868	0.88893	0.890767	0.890831	0.888848	0.888501	0.888832	0.888749	0.889273	0.888823	0.890293	0.890556	0.889365	0.889202	0.888799	0.889091	0.889017	0.889377	0.890714	0.890215	0.888925	0.888937	0.890285	0.89085	0.889125	0.889105	0.890523	0.888945	0.997422	0.999166	0.999623	0.974026	0.99945	1	0.997429	0.997305	0.998355	0.975427	0.999408	0.997224
LM	FDAARGOS_749	0.888755	0.88717	0.888628	0.888872	0.887198	0.888802	0.888236	0.888106	0.887424	0.88728	0.888938	0.88869	0.887314	0.887805	0.887121	0.887141	0.888479	0.887014	0.886751	0.888788	0.888578	0.888716	0.887128	0.888533	0.887425	0.889005	0.887284	0.888966	0.889943	0.887178	0.887043	0.888775	0.889026	0.887756	0.890233	0.887093	0.999931	0.997948	0.997271	0.971927	0.997174	0.997429	1	0.999608	0.997683	0.973448	0.996956	0.999416
LM	UMB21	0.890637	0.88708	0.888569	0.890874	0.887225	0.890746	0.888412	0.888155	0.887268	0.887363	0.890459	0.890672	0.887258	0.887816	0.887155	0.887033	0.888865	0.886959	0.888514	0.888921	0.888793	0.888936	0.887172	0.888512	0.887562	0.889161	0.888978	0.889906	0.888359	0.88716	0.88865	0.890642	0.888925	0.887823	0.890203	0.887094	0.999576	0.997662	0.997035	0.971795	0.997089	0.997305	0.999608	1	0.997037	0.973511	0.997005	0.999434
LM	UMB4707	0.892174	0.888203	0.891071	0.893431	0.888555	0.892461	0.888769	0.890463	0.888341	0.888578	0.892194	0.892893	0.888652	0.888372	0.888729	0.890612	0.891644	0.888485	0.890165	0.892542	0.889228	0.888873	0.888514	0.889012	0.888858	0.891283	0.890577	0.890717	0.889619	0.888485	0.890183	0.892101	0.888867	0.8907	0.890162	0.888683	0.997533	0.998615	0.99886	0.973094	0.996941	0.998355	0.997683	0.997037	1	0.974644	0.998747	0.997685
LM	UMB8026	0.888036	0.887299	0.887912	0.888264	0.88734	0.888217	0.887833	0.887781	0.887285	0.887381	0.888023	0.888258	0.887639	0.888298	0.88753	0.887469	0.888086	0.887273	0.887232	0.888874	0.888176	0.888233	0.887373	0.888193	0.887689	0.888373	0.887497	0.888516	0.887597	0.887435	0.887298	0.888264	0.888181	0.88803	0.889883	0.887428	0.973531	0.975854	0.975287	0.997787	0.975491	0.975427	0.973448	0.973511	0.974644	1	0.975343	0.973452
LM	MGYG-HGUT-02313	0.890544	0.890317	0.89272	0.891526	0.888506	0.890588	0.890303	0.890112	0.890735	0.888549	0.891265	0.891345	0.888608	0.889882	0.888397	0.890216	0.893067	0.88832	0.888243	0.890166	0.890619	0.888808	0.88834	0.890637	0.890932	0.891392	0.890156	0.89018	0.890134	0.888425	0.888532	0.89126	0.888908	0.888778	0.890213	0.888522	0.996895	0.999006	0.999441	0.974006	0.998914	0.999408	0.996956	0.997005	0.998747	0.975343	1	0.996901
LM	c10Ua161M	0.88903	0.887224	0.888711	0.889451	0.887223	0.889176	0.888674	0.888371	0.887431	0.887486	0.889031	0.889223	0.887325	0.888104	0.887159	0.887264	0.889176	0.887036	0.886883	0.888669	0.889023	0.889235	0.887203	0.888618	0.887674	0.889513	0.887285	0.889457	0.888459	0.887159	0.887121	0.889205	0.889173	0.887899	0.890567	0.887181	0.999439	0.997759	0.997123	0.971745	0.997099	0.997224	0.999416	0.999434	0.997685	0.973452	0.996901	1
LM	UMB9245	0.892025	0.890758	0.889561	0.892079	0.888814	0.89185	0.891022	0.890126	0.889366	0.888848	0.892541	0.8925	0.88897	0.891819	0.888946	0.888547	0.890123	0.888572	0.890386	0.891724	0.891463	0.889227	0.89103	0.892573	0.889036	0.889552	0.890778	0.891944	0.889545	0.889667	0.890421	0.892439	0.88923	0.890051	0.891468	0.888775	0.997021	0.999092	0.999339	0.97381	0.998161	0.999071	0.997012	0.996819	0.996423	0.975278	0.999286	0.996986
LM	UMB7800	0.889294	0.888361	0.888626	0.889173	0.887408	0.889151	0.889084	0.88968	0.887923	0.887671	0.890062	0.890871	0.887821	0.888357	0.887693	0.887877	0.889024	0.887344	0.887311	0.889648	0.889463	0.888656	0.888845	0.889376	0.887824	0.889193	0.887605	0.891127	0.888891	0.888364	0.887352	0.890688	0.888572	0.888686	0.891047	0.887564	0.973589	0.975981	0.975491	0.997781	0.975349	0.975408	0.973472	0.973463	0.973442	0.999713	0.975279	0.973515
LM	IM3	0.890351	0.888602	0.888231	0.890303	0.88803	0.890114	0.889013	0.889036	0.888539	0.888016	0.890679	0.889929	0.88804	0.888913	0.887949	0.887805	0.888368	0.887925	0.889465	0.889517	0.88949	0.888419	0.888099	0.88915	0.888035	0.888735	0.89009	0.889439	0.888242	0.888143	0.889431	0.890905	0.8884	0.888242	0.889777	0.888117	0.996117	0.997755	0.998185	0.974685	0.99814	0.998137	0.996108	0.995894	0.997091	0.976634	0.998134	0.996065
LM	UMB639	0.892387	0.88877	0.889398	0.891913	0.888911	0.891939	0.889148	0.890238	0.88878	0.889052	0.892463	0.89392	0.88909	0.888393	0.888997	0.889285	0.889831	0.888704	0.890502	0.891547	0.889476	0.889273	0.890077	0.889281	0.889216	0.890353	0.891075	0.893369	0.890877	0.889912	0.890776	0.892591	0.889322	0.890101	0.891554	0.889012	0.997446	0.999204	0.999412	0.973773	0.998699	0.999481	0.997405	0.997383	0.996959	0.975466	0.999326	0.99735
LM	27-2-CHN	0.890718	0.888563	0.888621	0.890834	0.888749	0.89069	0.888999	0.88875	0.888634	0.888878	0.890676	0.890709	0.88876	0.888416	0.888823	0.888641	0.889192	0.888538	0.890199	0.890362	0.889338	0.888983	0.888679	0.889115	0.889001	0.889332	0.890636	0.890187	0.889529	0.888767	0.890222	0.890693	0.889107	0.889032	0.890389	0.888865	0.997234	0.999097	0.99954	0.973859	0.99942	0.99997	0.99731	0.997234	0.998182	0.975288	0.999284	0.996908
LM	UMB8440	0.888972	0.88705	0.888642	0.889271	0.887034	0.88908	0.888361	0.888204	0.887245	0.887366	0.889104	0.889067	0.886991	0.887838	0.886898	0.886907	0.888959	0.886746	0.886634	0.888424	0.888791	0.888856	0.886903	0.888474	0.887421	0.889335	0.8871	0.889312	0.888208	0.887037	0.886921	0.889087	0.889044	0.887714	0.890449	0.887052	0.999572	0.997824	0.997027	0.97185	0.997173	0.9972	0.999507	0.999377	0.997727	0.97346	0.997134	0.999441
LM	UMB7LM	0.896581	0.894783	0.895274	0.896901	0.888752	0.896412	0.894385	0.89493	0.894337	0.888789	0.89774	0.896413	0.88885	0.894663	0.888723	0.892839	0.895729	0.888565	0.890704	0.892616	0.894972	0.888999	0.890657	0.895103	0.892589	0.8938	0.89476	0.893581	0.890861	0.889197	0.890614	0.896919	0.889024	0.890762	0.89176	0.888825	0.997168	0.998474	0.999222	0.973589	0.997141	0.998768	0.997175	0.996683	0.996952	0.975232	0.998831	0.996946
LM	UMB47	0.891375	0.887055	0.889501	0.889974	0.887188	0.890488	0.888355	0.890211	0.887217	0.887293	0.891654	0.891337	0.88705	0.889324	0.886952	0.887605	0.88969	0.886911	0.886921	0.889518	0.888763	0.888861	0.887753	0.888436	0.887464	0.889997	0.887264	0.891481	0.890254	0.887637	0.887063	0.890703	0.88894	0.888583	0.891093	0.887038	0.999464	0.997741	0.997049	0.97177	0.996136	0.99703	0.999481	0.999637	0.996191	0.973344	0.997055	0.999413
LM	IM59	0.892916	0.88823	0.891661	0.893909	0.888378	0.892956	0.888839	0.891301	0.88819	0.888329	0.893424	0.894913	0.88854	0.888489	0.888324	0.890755	0.892239	0.888204	0.889737	0.893405	0.889263	0.888984	0.888982	0.888901	0.888508	0.891546	0.890412	0.892665	0.891033	0.88888	0.890068	0.892442	0.889037	0.891561	0.890783	0.888554	0.997707	0.998743	0.998856	0.973343	0.997496	0.998791	0.997695	0.997286	0.997958	0.975027	0.99896	0.997451
LM	TL2937	0.890544	0.890317	0.89272	0.891526	0.888506	0.890588	0.890303	0.890112	0.890735	0.888549	0.891265	0.891345	0.888545	0.88984	0.888375	0.890093	0.893156	0.888307	0.888268	0.89017	0.890672	0.888813	0.888359	0.890624	0.890886	0.891455	0.890114	0.890224	0.890016	0.888518	0.888532	0.89126	0.888908	0.888778	0.890213	0.888522	0.996895	0.999006	0.999441	0.974006	0.998914	0.999408	0.996956	0.997005	0.998747	0.975343	1	0.996967
LM	UMB1186	0.893113	0.891894	0.894761	0.89307	0.888131	0.894214	0.89276	0.891944	0.891894	0.888371	0.893115	0.893357	0.888497	0.892229	0.888395	0.890566	0.895418	0.887832	0.888058	0.89272	0.89316	0.888902	0.891705	0.892544	0.892005	0.892591	0.891303	0.892387	0.8884	0.888893	0.888241	0.893054	0.888849	0.890819	0.890888	0.888267	0.997903	0.996827	0.997654	0.973343	0.994671	0.997789	0.997871	0.997796	0.995944	0.974994	0.997532	0.997634
LM	UMB9984	0.892082	0.89167	0.891574	0.892064	0.888184	0.891847	0.891807	0.891837	0.891493	0.888274	0.891715	0.890979	0.888197	0.891567	0.888178	0.891596	0.891897	0.888039	0.887885	0.889587	0.892249	0.888352	0.888241	0.891945	0.890992	0.891127	0.891887	0.890574	0.888214	0.888211	0.888023	0.891488	0.888406	0.888327	0.889777	0.888383	0.997447	0.99845	0.999073	0.973883	0.998839	0.999587	0.997444	0.997331	0.999185	0.975538	0.999036	0.997157
LM	IM1	0.887946	0.887236	0.887624	0.887942	0.887469	0.887882	0.887586	0.887615	0.887255	0.887305	0.887654	0.887719	0.887464	0.887558	0.887298	0.887339	0.887713	0.887099	0.887254	0.888784	0.887984	0.887767	0.887252	0.887669	0.887276	0.887973	0.88742	0.888089	0.887448	0.887452	0.887169	0.887864	0.887872	0.887835	0.88892	0.887278	0.997944	0.997641	0.997908	0.973127	0.99787	0.997795	0.997933	0.997744	0.998175	0.974589	0.997798	0.997608
[truncated: 13 more columns]
