# Supplementary material for: Exploring the genotypic and phenotypic differences distinguishing Lactobacillus jensenii and Lactobacillus mulieris
Source: mSphere. 2023 Jun 27;8(4):e00562-22. doi: 10.1128/msphere.00562-22 (PMC10449518; doi:10.1128/msphere.00562-22)
Supplement: Table S5 — Strains containing BGCs. [file msphere.00562-22-s0007.xlsx]

## Sheet: Table S5
Table S5. Strains containing BGC.
Strain	BGC
L. jensenii UMB0037	NRPS
L. jensenii UMB847	NRPS
L. jensenii UMB7846	NRPS
L. jensenii IM18-3	NRPS
L. jensenii IM18-1	NRPS
L. jensenii VA04-2AN	NRPS
L. jensenii UMB732	NRPS
L. jensenii UMB6690	NRPS
L. jensenii DSM 20557	NRPS
L. jensenii UBLJe-01	NRPS
L. jensenii ATCC 25258	NRPS
L. jensenii UMB9	NRPS
L. jensenii UMB0007	NRPS
L. jensenii UMB6889	NRPS
L. jensenii UMB9248	NRPS
L. jensenii UMB10187	NRPS
L. jensenii M167	NRPS
L. jensenii M166	NRPS
L. jensenii UMB1307	NRPS
L. jensenii UMB1303	NRPS
L. jensenii UMB1020	NRPS
L. jensenii UMB4685	NRPS
L. jensenii UMB572	NRPS
L. jensenii UMB10320	NRPS
L. jensenii UMB7766	NRPS
L. jensenii SNUV360	NRPS
L. jensenii UMB1165	NRPS
L. jensenii UMB0077	NRPS
L. jensenii UMB0034	NRPS
L. jensenii SJ-7A-US	NRPS
L. jensenii UMB8651	NRPS
L. jensenii UMB3442	NRPS
L. jensenii UMB246	NRPS
L. jensenii 269-3	NRPS
L. mulieris IM1	Class IV lanthipeptide
L. mulieris MGYG-HGUT-02313	Class IV lanthipeptide
L. mulieris TL2937	Class IV lanthipeptide
L. mulieris UMB7LM	Class IV lanthipeptide
L. mulieris UMB8354	Class IV lanthipeptide
L. mulieris UMB8440	Class IV lanthipeptide
L. mulieris c10Ua161M	Class IV lanthipeptide
L. mulieris UMB1355	Class IV lanthipeptide
L. mulieris IM11	Class IV lanthipeptide
L. mulieris IM3	Class IV lanthipeptide
L. mulieris 115-3-CHN	Class IV lanthipeptide
L. mulieris 27-2-CHN	Class IV lanthipeptide
L. mulieris FDAARGOS_749	Class IV lanthipeptide
L. mulieris JV-V16	Class IV lanthipeptide
L. mulieris UMB21	Class IV lanthipeptide
L. mulieris UMB9245	Class IV lanthipeptide
L. mulieris UMB47	Class IV lanthipeptide
L. mulieris UMB7784	RiPP - Enterocin_NKR-5-3A, Enterocin_NKR-5-3D
L. mulieris UMB7800	RiPP - Enterocin_NKR-5-3A
L. mulieris UMB8026	RiPP - Enterocin_NKR-5-3A
