# Supplementary material for: Exploring the genotypic and phenotypic differences distinguishing Lactobacillus jensenii and Lactobacillus mulieris
Source: mSphere. 2023 Jun 27;8(4):e00562-22. doi: 10.1128/msphere.00562-22 (PMC10449518; doi:10.1128/msphere.00562-22)
Supplement: Table S6 — Pairwise statistical comparison of sugar treatments to the “No Sugar” control treatments over time. [file msphere.00562-22-s0008.xlsx]

## Sheet: Table S6
Table S6. Pairwise statistical comparison of sugar treatments to the “No Sugar” control treatments over time.
Species	Time (h)	Sugar	Adjusted p-value	Significance
L. jensenii	24	Ribose	1	ns
L. jensenii	48	Ribose	4.38e-06	****
L. jensenii	72	Ribose	1.1e-08	****
L. jensenii	24	Glucose	1.91e-27	****
L. jensenii	48	Glucose	1.96e-26	****
L. jensenii	72	Glucose	1.18e-25	****
L. jensenii	24	Trehalose	2.99e-25	****
L. jensenii	48	Trehalose	1.37e-26	****
L. jensenii	72	Trehalose	4.8e-29	****
L. jensenii	24	Maltose	1.24e-29	****
L. jensenii	48	Maltose	1.47e-21	****
L. jensenii	72	Maltose	8.5e-23	****
L. mulieris	24	Ribose	1	ns
L. mulieris	48	Ribose	0.000182	***
L. mulieris	72	Ribose	1.01e-08	****
L. mulieris	24	Glucose	2.85e-11	****
L. mulieris	48	Glucose	1.89e-15	****
L. mulieris	72	Glucose	2.36e-18	****
L. mulieris	24	Trehalose	0.072	ns
L. mulieris	48	Trehalose	0.026	*
L. mulieris	72	Trehalose	0.005	**
L. mulieris	24	Maltose	5.39e-10	****
L. mulieris	48	Maltose	2.86e-12	****
L. mulieris	72	Maltose	5.46e-16	****
